# Supplementary material for: Capturing the extensive diversity of marine anaerobic scuticociliates (Oligohymenophorea, Ciliophora) through cultivation
Source: Mar Life Sci Technol. 2026 Mar 30;8(2):256–75. doi: 10.1007/s42995-025-00350-5 (PMC13198587; doi:10.1007/s42995-025-00350-5)
Supplement: Supplementary file 2 — Supplementary file2 (CSV 4 KB) [file 42995_2025_350_MOESM2_ESM.csv]

	CRVAR2B	WH5C2	FRESH25IC	COORUNG	SALT15A	OLUDENA	CADIZ	FRESH	GUARD2	SALT2	SIP1E	ITA05A	OCE20C	SALT17	YOURTHMM	ORIKUM	BELIZ	OLUDENBLUE	CORSE8	F2CNP	LJUBACKI	DWERSANEW	REU6BS	GB73B	MEX3	E	ALB1	F25BPL	LARNAKA2N	ALBJAR3	FARO3	CHLORAKA	EBRO2
CRVAR2B
WH5C2	0,032
FRESH25IC	0,069	0,068
COORUNG	0,046	0,042	0,034
SALT15A	0,052	0,049	0,030	0,022
OLUDENA	0,056	0,053	0,035	0,030	0,008
CADIZ	0,063	0,060	0,047	0,043	0,030	0,033
FRESH	0,062	0,064	0,046	0,038	0,035	0,037	0,032
GUARD2	0,059	0,055	0,048	0,035	0,036	0,041	0,030	0,024
SALT2	0,059	0,055	0,049	0,035	0,036	0,041	0,030	0,024	0,000
SIP1E	0,059	0,055	0,048	0,035	0,036	0,041	0,030	0,024	0,000	0,000
ITA05A	0,063	0,061	0,045	0,039	0,028	0,033	0,035	0,032	0,036	0,036	0,036
OCE20C	0,068	0,064	0,053	0,043	0,036	0,040	0,041	0,035	0,040	0,040	0,040	0,024
SALT17	0,057	0,057	0,041	0,032	0,025	0,027	0,026	0,029	0,031	0,031	0,030	0,022	0,035
YOURTHMM	0,057	0,056	0,040	0,031	0,024	0,026	0,025	0,029	0,031	0,031	0,030	0,021	0,035	0,001
ORIKUM	0,057	0,056	0,040	0,031	0,024	0,026	0,025	0,029	0,031	0,031	0,030	0,021	0,035	0,001	0,000
BELIZ	0,058	0,054	0,041	0,032	0,025	0,027	0,029	0,032	0,032	0,032	0,032	0,025	0,036	0,005	0,004	0,004
OLUDENBLUE	0,058	0,055	0,044	0,034	0,026	0,028	0,028	0,031	0,031	0,031	0,031	0,026	0,037	0,006	0,005	0,005	0,003
CORSE8	0,059	0,056	0,045	0,036	0,026	0,028	0,030	0,034	0,032	0,032	0,032	0,024	0,038	0,005	0,004	0,004	0,005	0,006
F2CNP	0,058	0,055	0,043	0,035	0,025	0,027	0,028	0,031	0,031	0,031	0,031	0,024	0,037	0,003	0,003	0,003	0,003	0,004	0,003
LJUBACKI	0,058	0,055	0,043	0,035	0,025	0,027	0,028	0,031	0,031	0,031	0,031	0,024	0,037	0,003	0,003	0,003	0,003	0,004	0,003	0,000
DWERSANEW	0,057	0,054	0,043	0,035	0,025	0,027	0,028	0,031	0,031	0,031	0,031	0,023	0,036	0,004	0,003	0,003	0,004	0,005	0,004	0,001	0,001
REU6BS	0,061	0,058	0,046	0,039	0,029	0,030	0,031	0,035	0,035	0,035	0,035	0,026	0,040	0,008	0,007	0,007	0,008	0,008	0,008	0,004	0,004	0,003
GB73B	0,058	0,055	0,045	0,039	0,027	0,031	0,032	0,034	0,035	0,035	0,035	0,026	0,038	0,014	0,013	0,013	0,012	0,014	0,014	0,013	0,013	0,013	0,017
MEX3	0,057	0,054	0,044	0,038	0,024	0,029	0,030	0,031	0,032	0,032	0,032	0,024	0,037	0,012	0,011	0,011	0,011	0,012	0,012	0,010	0,010	0,011	0,014	0,003
E	0,057	0,054	0,044	0,038	0,024	0,029	0,030	0,031	0,032	0,032	0,032	0,024	0,037	0,012	0,011	0,011	0,011	0,012	0,012	0,010	0,010	0,011	0,014	0,003	0,000
ALB1	0,056	0,056	0,040	0,032	0,026	0,030	0,030	0,031	0,033	0,033	0,033	0,024	0,035	0,012	0,011	0,011	0,013	0,015	0,015	0,013	0,013	0,014	0,018	0,004	0,003	0,003
F25BPL	0,055	0,056	0,042	0,034	0,026	0,030	0,029	0,030	0,032	0,032	0,032	0,024	0,037	0,012	0,011	0,011	0,014	0,015	0,015	0,013	0,013	0,014	0,018	0,006	0,003	0,003	0,002
LARNAKA2N	0,057	0,057	0,043	0,034	0,027	0,030	0,030	0,031	0,033	0,033	0,033	0,023	0,037	0,010	0,010	0,010	0,013	0,014	0,014	0,012	0,012	0,013	0,016	0,006	0,003	0,003	0,002	0,002
ALBJAR3	0,059	0,059	0,046	0,042	0,029	0,033	0,034	0,036	0,036	0,036	0,036	0,028	0,042	0,016	0,015	0,015	0,015	0,016	0,016	0,014	0,014	0,015	0,018	0,007	0,004	0,004	0,006	0,006	0,006
FARO3	0,056	0,055	0,043	0,036	0,025	0,029	0,030	0,032	0,032	0,032	0,032	0,024	0,038	0,013	0,012	0,012	0,012	0,013	0,013	0,011	0,011	0,012	0,015	0,003	0,001	0,001	0,003	0,003	0,003	0,003
CHLORAKA	0,056	0,055	0,043	0,036	0,025	0,029	0,030	0,032	0,032	0,032	0,032	0,024	0,038	0,013	0,012	0,012	0,012	0,013	0,013	0,011	0,011	0,012	0,015	0,003	0,001	0,001	0,003	0,003	0,003	0,003	0,000
EBRO2	0,056	0,055	0,043	0,036	0,025	0,029	0,030	0,032	0,032	0,032	0,032	0,024	0,038	0,013	0,012	0,012	0,012	0,013	0,013	0,011	0,011	0,012	0,015	0,003	0,001	0,001	0,003	0,003	0,003	0,003	0,000	0,000
